# Supplementary material for: Surface-Pore-Modified N-Doped Amorphous Carbon Nanospheres Tailored with Toluene as Anode Materials for Lithium-Ion Batteries
Source: Nanomaterials (Basel). 2024 Apr 28;14(9):772. doi: 10.3390/nano14090772 (PMC11085129; doi:10.3390/nano14090772)
Supplement: Supplementary file 1 [file nanomaterials-14-00772-s001.zip]

Archive with 1 entries (1 files):
- nanomaterials-2929386-supplementary.pdf
